# Supplementary material for: Protocol for genomic surveillance of Plasmodium falciparum antigens using amplicon-based PacBio long-read sequencing
Source: STAR Protoc. 2025 Sep 15;6(4):104093. doi: 10.1016/j.xpro.2025.104093 (PMC12464706; doi:10.1016/j.xpro.2025.104093)
Supplement: Table S1. Barcoding oligo collections for the amplification and sequencing of Plasmodium falciparum loci msp1, msp2, glurp, and csp related to the section Before you begin — Use always HPLC-purified barcoding oligos when constructing sequencing libraries. [file mmc1.xlsx]

## Sheet: msp1_bcs
Primer name	PacBio standard Barcode	Annealing sequence to locus	Oligos used for barcoding
msp1_MIOF_short_bc1001	CACATATCAGAGTGCG	agaagctttagaagatgcagtattg	CACATATCAGAGTGCGagaagctttagaagatgcagtattg
msp1_MIOF_short_bc1002	ACACACAGACTGTGAG	agaagctttagaagatgcagtattg	ACACACAGACTGTGAGagaagctttagaagatgcagtattg
msp1_MIOF_short_bc1003	ACACATCTCGTGAGAG	agaagctttagaagatgcagtattg	ACACATCTCGTGAGAGagaagctttagaagatgcagtattg
msp1_MIOF_short_bc1004	CACGCACACACGCGCG	agaagctttagaagatgcagtattg	CACGCACACACGCGCGagaagctttagaagatgcagtattg
msp1_MIOF_short_bc1005	CACTCGACTCTCGCGT	agaagctttagaagatgcagtattg	CACTCGACTCTCGCGTagaagctttagaagatgcagtattg
msp1_MIOF_short_bc1006	CATATATATCAGCTGT	agaagctttagaagatgcagtattg	CATATATATCAGCTGTagaagctttagaagatgcagtattg
msp1_MIOF_short_bc1007	TCTGTATCTCTATGTG	agaagctttagaagatgcagtattg	TCTGTATCTCTATGTGagaagctttagaagatgcagtattg
msp1_MIOF_short_bc1008	ACAGTCGAGCGCTGCG	agaagctttagaagatgcagtattg	ACAGTCGAGCGCTGCGagaagctttagaagatgcagtattg
msp1_MIOF_short_bc1009	ACACACGCGAGACAGA	agaagctttagaagatgcagtattg	ACACACGCGAGACAGAagaagctttagaagatgcagtattg
msp1_MIOF_short_bc1010	ACGCGCTATCTCAGAG	agaagctttagaagatgcagtattg	ACGCGCTATCTCAGAGagaagctttagaagatgcagtattg
msp1_MIOF_short_bc1011	CTATACGTATATCTAT	agaagctttagaagatgcagtattg	CTATACGTATATCTATagaagctttagaagatgcagtattg
msp1_MIOF_short_bc1012	ACACTAGATCGCGTGT	agaagctttagaagatgcagtattg	ACACTAGATCGCGTGTagaagctttagaagatgcagtattg
msp1_MIOF_short_bc1013	CTCTCGCATACGCGAG	agaagctttagaagatgcagtattg	CTCTCGCATACGCGAGagaagctttagaagatgcagtattg
msp1_MIOF_short_bc1014	CTCACTACGCGCGCGT	agaagctttagaagatgcagtattg	CTCACTACGCGCGCGTagaagctttagaagatgcagtattg
msp1_MIOF_short_bc1015	CGCATGACACGTGTGT	agaagctttagaagatgcagtattg	CGCATGACACGTGTGTagaagctttagaagatgcagtattg
msp1_MIOF_short_bc1016	CATAGAGAGATAGTAT	agaagctttagaagatgcagtattg	CATAGAGAGATAGTATagaagctttagaagatgcagtattg
msp1_MIOF_short_bc1017	CACACGCGCGCTATAT	agaagctttagaagatgcagtattg	CACACGCGCGCTATATagaagctttagaagatgcagtattg
msp1_MIOF_short_bc1018	TCACGTGCTCACTGTG	agaagctttagaagatgcagtattg	TCACGTGCTCACTGTGagaagctttagaagatgcagtattg
msp1_MIOF_short_bc1019	ACACACTCTATCAGAT	agaagctttagaagatgcagtattg	ACACACTCTATCAGATagaagctttagaagatgcagtattg
msp1_MIOF_short_bc1020	CACGACACGACGATGT	agaagctttagaagatgcagtattg	CACGACACGACGATGTagaagctttagaagatgcagtattg
msp1_M1OR_short_bc1031	GATGTCTGAGTGTGTG	cttaaatartattctaattcaagtggatc	GATGTCTGAGTGTGTGcttaaatartattctaattcaagtggatc
msp1_M1OR_short_bc1032	GAGACTAGAGATAGTG	cttaaatartattctaattcaagtggatc	GAGACTAGAGATAGTGcttaaatartattctaattcaagtggatc
msp1_M1OR_short_bc1033	TCTCGTCGCAGTCTCT	cttaaatartattctaattcaagtggatc	TCTCGTCGCAGTCTCTcttaaatartattctaattcaagtggatc
msp1_M1OR_short_bc1035	GCGCGCGCACTCTCTG	cttaaatartattctaattcaagtggatc	GCGCGCGCACTCTCTGcttaaatartattctaattcaagtggatc
msp1_M1OR_short_bc1036	GAGACACGTCGCACAC	cttaaatartattctaattcaagtggatc	GAGACACGTCGCACACcttaaatartattctaattcaagtggatc
msp1_M1OR_short_bc1037	ACACATATCGCACTAC	cttaaatartattctaattcaagtggatc	ACACATATCGCACTACcttaaatartattctaattcaagtggatc
msp1_M1OR_short_bc1038	GTGTGTCTCGATGCGC	cttaaatartattctaattcaagtggatc	GTGTGTCTCGATGCGCcttaaatartattctaattcaagtggatc
msp1_M1OR_short_bc1039	CGCACACATAGATACA	cttaaatartattctaattcaagtggatc	CGCACACATAGATACActtaaatartattctaattcaagtggatc
msp1_M1OR_short_bc1040	TGTCATATGAGAGTGT	cttaaatartattctaattcaagtggatc	TGTCATATGAGAGTGTcttaaatartattctaattcaagtggatc
msp1_M1OR_short_bc1041	TCTCGCGCGTGCACGC	cttaaatartattctaattcaagtggatc	TCTCGCGCGTGCACGCcttaaatartattctaattcaagtggatc
msp1_M1OR_short_bc1042	CTCGCTCGACGAGCGC	cttaaatartattctaattcaagtggatc	CTCGCTCGACGAGCGCcttaaatartattctaattcaagtggatc
msp1_M1OR_short_bc1043	TATAGAGCTCTACATA	cttaaatartattctaattcaagtggatc	TATAGAGCTCTACATActtaaatartattctaattcaagtggatc
msp1_M1OR_short_bc1044	GCTGAGACGACGCGCG	cttaaatartattctaattcaagtggatc	GCTGAGACGACGCGCGcttaaatartattctaattcaagtggatc
msp1_M1OR_short_bc1045	ACATATCGTACTCTCT	cttaaatartattctaattcaagtggatc	ACATATCGTACTCTCTcttaaatartattctaattcaagtggatc
msp1_M1OR_short_bc1047	TGTCATGTGTACACAC	cttaaatartattctaattcaagtggatc	TGTCATGTGTACACACcttaaatartattctaattcaagtggatc
msp1_M1OR_short_bc1048	GTGTGCACTCACACTC	cttaaatartattctaattcaagtggatc	GTGTGCACTCACACTCcttaaatartattctaattcaagtggatc
msp1_M1OR_short_bc1049	ACACGTGTGCTCTCTC	cttaaatartattctaattcaagtggatc	ACACGTGTGCTCTCTCcttaaatartattctaattcaagtggatc
msp1_M1OR_short_bc1050	GATATACGCGAGAGAG	cttaaatartattctaattcaagtggatc	GATATACGCGAGAGAGcttaaatartattctaattcaagtggatc
msp1_M1OR_short_bc1051	CGTGTCTAGCGCGCGC	cttaaatartattctaattcaagtggatc	CGTGTCTAGCGCGCGCcttaaatartattctaattcaagtggatc
msp1_M1OR_short_bc1052	GTGTGAGATATATATC	cttaaatartattctaattcaagtggatc	GTGTGAGATATATATCcttaaatartattctaattcaagtggatc

## Sheet: msp2_bcs
Primer name	PacBio standard Barcode	Annealing sequence to locus	Oligos used for barcoding
msp2_Fwds_bc1001	CACATATCAGAGTGCG	aatttctttatttttgttacc	CACATATCAGAGTGCGaatttctttatttttgttacc
msp2_Fwds_bc1002	ACACACAGACTGTGAG	aatttctttatttttgttacc	ACACACAGACTGTGAGaatttctttatttttgttacc
msp2_Fwds_bc1003	ACACATCTCGTGAGAG	aatttctttatttttgttacc	ACACATCTCGTGAGAGaatttctttatttttgttacc
msp2_Fwds_bc1004	CACGCACACACGCGCG	aatttctttatttttgttacc	CACGCACACACGCGCGaatttctttatttttgttacc
msp2_Fwds_bc1005	CACTCGACTCTCGCGT	aatttctttatttttgttacc	CACTCGACTCTCGCGTaatttctttatttttgttacc
msp2_Fwds_bc1006	CATATATATCAGCTGT	aatttctttatttttgttacc	CATATATATCAGCTGTaatttctttatttttgttacc
msp2_Fwds_bc1007	TCTGTATCTCTATGTG	aatttctttatttttgttacc	TCTGTATCTCTATGTGaatttctttatttttgttacc
msp2_Fwds_bc1008	ACAGTCGAGCGCTGCG	aatttctttatttttgttacc	ACAGTCGAGCGCTGCGaatttctttatttttgttacc
msp2_Fwds_bc1009	ACACACGCGAGACAGA	aatttctttatttttgttacc	ACACACGCGAGACAGAaatttctttatttttgttacc
msp2_Fwds_bc1010	ACGCGCTATCTCAGAG	aatttctttatttttgttacc	ACGCGCTATCTCAGAGaatttctttatttttgttacc
msp2_Fwds_bc1011	CTATACGTATATCTAT	aatttctttatttttgttacc	CTATACGTATATCTATaatttctttatttttgttacc
msp2_Fwds_bc1012	ACACTAGATCGCGTGT	aatttctttatttttgttacc	ACACTAGATCGCGTGTaatttctttatttttgttacc
msp2_Fwds_bc1013	CTCTCGCATACGCGAG	aatttctttatttttgttacc	CTCTCGCATACGCGAGaatttctttatttttgttacc
msp2_Fwds_bc1014	CTCACTACGCGCGCGT	aatttctttatttttgttacc	CTCACTACGCGCGCGTaatttctttatttttgttacc
msp2_Fwds_bc1015	CGCATGACACGTGTGT	aatttctttatttttgttacc	CGCATGACACGTGTGTaatttctttatttttgttacc
msp2_Fwds_bc1016	CATAGAGAGATAGTAT	aatttctttatttttgttacc	CATAGAGAGATAGTATaatttctttatttttgttacc
msp2_Fwds_bc1017	CACACGCGCGCTATAT	aatttctttatttttgttacc	CACACGCGCGCTATATaatttctttatttttgttacc
msp2_Fwds_bc1018	TCACGTGCTCACTGTG	aatttctttatttttgttacc	TCACGTGCTCACTGTGaatttctttatttttgttacc
msp2_Fwds_bc1019	ACACACTCTATCAGAT	aatttctttatttttgttacc	ACACACTCTATCAGATaatttctttatttttgttacc
msp2_Fwds_bc1020	CACGACACGACGATGT	aatttctttatttttgttacc	CACGACACGACGATGTaatttctttatttttgttacc
msp2_Rvup_bc1031	GATGTCTGAGTGTGTG	gtgttgctgaaattaaaac	GATGTCTGAGTGTGTGgtgttgctgaaattaaaac
msp2_Rvup_bc1032	GAGACTAGAGATAGTG	gtgttgctgaaattaaaac	GAGACTAGAGATAGTGgtgttgctgaaattaaaac
msp2_Rvup_bc1033	TCTCGTCGCAGTCTCT	gtgttgctgaaattaaaac	TCTCGTCGCAGTCTCTgtgttgctgaaattaaaac
msp2_Rvup_bc1035	GCGCGCGCACTCTCTG	gtgttgctgaaattaaaac	GCGCGCGCACTCTCTGgtgttgctgaaattaaaac
msp2_Rvup_bc1036	GAGACACGTCGCACAC	gtgttgctgaaattaaaac	GAGACACGTCGCACACgtgttgctgaaattaaaac
msp2_Rvup_bc1037	ACACATATCGCACTAC	gtgttgctgaaattaaaac	ACACATATCGCACTACgtgttgctgaaattaaaac
msp2_Rvup_bc1038	GTGTGTCTCGATGCGC	gtgttgctgaaattaaaac	GTGTGTCTCGATGCGCgtgttgctgaaattaaaac
msp2_Rvup_bc1039	CGCACACATAGATACA	gtgttgctgaaattaaaac	CGCACACATAGATACAgtgttgctgaaattaaaac
msp2_Rvup_bc1040	TGTCATATGAGAGTGT	gtgttgctgaaattaaaac	TGTCATATGAGAGTGTgtgttgctgaaattaaaac
msp2_Rvup_bc1041	TCTCGCGCGTGCACGC	gtgttgctgaaattaaaac	TCTCGCGCGTGCACGCgtgttgctgaaattaaaac
msp2_Rvup_bc1042	CTCGCTCGACGAGCGC	gtgttgctgaaattaaaac	CTCGCTCGACGAGCGCgtgttgctgaaattaaaac
msp2_Rvup_bc1043	TATAGAGCTCTACATA	gtgttgctgaaattaaaac	TATAGAGCTCTACATAgtgttgctgaaattaaaac
msp2_Rvup_bc1044	GCTGAGACGACGCGCG	gtgttgctgaaattaaaac	GCTGAGACGACGCGCGgtgttgctgaaattaaaac
msp2_Rvup_bc1045	ACATATCGTACTCTCT	gtgttgctgaaattaaaac	ACATATCGTACTCTCTgtgttgctgaaattaaaac
msp2_Rvup_bc1047	TGTCATGTGTACACAC	gtgttgctgaaattaaaac	TGTCATGTGTACACACgtgttgctgaaattaaaac
msp2_Rvup_bc1048	GTGTGCACTCACACTC	gtgttgctgaaattaaaac	GTGTGCACTCACACTCgtgttgctgaaattaaaac
msp2_Rvup_bc1049	ACACGTGTGCTCTCTC	gtgttgctgaaattaaaac	ACACGTGTGCTCTCTCgtgttgctgaaattaaaac
msp2_Rvup_bc1050	GATATACGCGAGAGAG	gtgttgctgaaattaaaac	GATATACGCGAGAGAGgtgttgctgaaattaaaac
msp2_Rvup_bc1051	CGTGTCTAGCGCGCGC	gtgttgctgaaattaaaac	CGTGTCTAGCGCGCGCgtgttgctgaaattaaaac
msp2_Rvup_bc1052	GTGTGAGATATATATC	gtgttgctgaaattaaaac	GTGTGAGATATATATCgtgttgctgaaattaaaac

## Sheet: glurp_bcs
Primer name	PacBio standard Barcode	Annealing sequence to locus	Oligos used for barcoding
glurp_GF3_fw_bc1001	CACATATCAGAGTGCG	acatgcaagtgttgatyctgaa	CACATATCAGAGTGCGacatgcaagtgttgatyctgaa
glurp_GF3_fw_bc1002	ACACACAGACTGTGAG	acatgcaagtgttgatyctgaa	ACACACAGACTGTGAGacatgcaagtgttgatyctgaa
glurp_GF3_fw_bc1003	ACACATCTCGTGAGAG	acatgcaagtgttgatyctgaa	ACACATCTCGTGAGAGacatgcaagtgttgatyctgaa
glurp_GF3_fw_bc1004	CACGCACACACGCGCG	acatgcaagtgttgatyctgaa	CACGCACACACGCGCGacatgcaagtgttgatyctgaa
glurp_GF3_fw_bc1005	CACTCGACTCTCGCGT	acatgcaagtgttgatyctgaa	CACTCGACTCTCGCGTacatgcaagtgttgatyctgaa
glurp_GF3_fw_bc1006	CATATATATCAGCTGT	acatgcaagtgttgatyctgaa	CATATATATCAGCTGTacatgcaagtgttgatyctgaa
glurp_GF3_fw_bc1007	TCTGTATCTCTATGTG	acatgcaagtgttgatyctgaa	TCTGTATCTCTATGTGacatgcaagtgttgatyctgaa
glurp_GF3_fw_bc1008	ACAGTCGAGCGCTGCG	acatgcaagtgttgatyctgaa	ACAGTCGAGCGCTGCGacatgcaagtgttgatyctgaa
glurp_GF3_fw_bc1009	ACACACGCGAGACAGA	acatgcaagtgttgatyctgaa	ACACACGCGAGACAGAacatgcaagtgttgatyctgaa
glurp_GF3_fw_bc1010	ACGCGCTATCTCAGAG	acatgcaagtgttgatyctgaa	ACGCGCTATCTCAGAGacatgcaagtgttgatyctgaa
glurp_GF3_fw_bc1011	CTATACGTATATCTAT	acatgcaagtgttgatyctgaa	CTATACGTATATCTATacatgcaagtgttgatyctgaa
glurp_GF3_fw_bc1012	ACACTAGATCGCGTGT	acatgcaagtgttgatyctgaa	ACACTAGATCGCGTGTacatgcaagtgttgatyctgaa
glurp_GF3_fw_bc1013	CTCTCGCATACGCGAG	acatgcaagtgttgatyctgaa	CTCTCGCATACGCGAGacatgcaagtgttgatyctgaa
glurp_GF3_fw_bc1014	CTCACTACGCGCGCGT	acatgcaagtgttgatyctgaa	CTCACTACGCGCGCGTacatgcaagtgttgatyctgaa
glurp_GF3_fw_bc1015	CGCATGACACGTGTGT	acatgcaagtgttgatyctgaa	CGCATGACACGTGTGTacatgcaagtgttgatyctgaa
glurp_GF3_fw_bc1016	CATAGAGAGATAGTAT	acatgcaagtgttgatyctgaa	CATAGAGAGATAGTATacatgcaagtgttgatyctgaa
glurp_GF3_fw_bc1017	CACACGCGCGCTATAT	acatgcaagtgttgatyctgaa	CACACGCGCGCTATATacatgcaagtgttgatyctgaa
glurp_GF3_fw_bc1018	TCACGTGCTCACTGTG	acatgcaagtgttgatyctgaa	TCACGTGCTCACTGTGacatgcaagtgttgatyctgaa
glurp_GF3_fw_bc1019	ACACACTCTATCAGAT	acatgcaagtgttgatyctgaa	ACACACTCTATCAGATacatgcaagtgttgatyctgaa
glurp_GF3_fw_bc1020	CACGACACGACGATGT	acatgcaagtgttgatyctgaa	CACGACACGACGATGTacatgcaagtgttgatyctgaa
glurp_GF4_short_rv_bc1031	GATGTCTGAGTGTGTG	aggtaccacgggttcttgtg	GATGTCTGAGTGTGTGaggtaccacgggttcttgtg
glurp_GF4_short_rv_bc1032	GAGACTAGAGATAGTG	aggtaccacgggttcttgtg	GAGACTAGAGATAGTGaggtaccacgggttcttgtg
glurp_GF4_short_rv_bc1033	TCTCGTCGCAGTCTCT	aggtaccacgggttcttgtg	TCTCGTCGCAGTCTCTaggtaccacgggttcttgtg
glurp_GF4_short_rv_bc1035	GCGCGCGCACTCTCTG	aggtaccacgggttcttgtg	GCGCGCGCACTCTCTGaggtaccacgggttcttgtg
glurp_GF4_short_rv_bc1036	GAGACACGTCGCACAC	aggtaccacgggttcttgtg	GAGACACGTCGCACACaggtaccacgggttcttgtg
glurp_GF4_short_rv_bc1037	ACACATATCGCACTAC	aggtaccacgggttcttgtg	ACACATATCGCACTACaggtaccacgggttcttgtg
glurp_GF4_short_rv_bc1038	GTGTGTCTCGATGCGC	aggtaccacgggttcttgtg	GTGTGTCTCGATGCGCaggtaccacgggttcttgtg
glurp_GF4_short_rv_bc1039	CGCACACATAGATACA	aggtaccacgggttcttgtg	CGCACACATAGATACAaggtaccacgggttcttgtg
glurp_GF4_short_rv_bc1040	TGTCATATGAGAGTGT	aggtaccacgggttcttgtg	TGTCATATGAGAGTGTaggtaccacgggttcttgtg
glurp_GF4_short_rv_bc1041	TCTCGCGCGTGCACGC	aggtaccacgggttcttgtg	TCTCGCGCGTGCACGCaggtaccacgggttcttgtg
glurp_GF4_short_rv_bc1042	CTCGCTCGACGAGCGC	aggtaccacgggttcttgtg	CTCGCTCGACGAGCGCaggtaccacgggttcttgtg
glurp_GF4_short_rv_bc1043	TATAGAGCTCTACATA	aggtaccacgggttcttgtg	TATAGAGCTCTACATAaggtaccacgggttcttgtg
glurp_GF4_short_rv_bc1044	GCTGAGACGACGCGCG	aggtaccacgggttcttgtg	GCTGAGACGACGCGCGaggtaccacgggttcttgtg
glurp_GF4_short_rv_bc1045	ACATATCGTACTCTCT	aggtaccacgggttcttgtg	ACATATCGTACTCTCTaggtaccacgggttcttgtg
glurp_GF4_short_rv_bc1047	TGTCATGTGTACACAC	aggtaccacgggttcttgtg	TGTCATGTGTACACACaggtaccacgggttcttgtg
glurp_GF4_short_rv_bc1048	GTGTGCACTCACACTC	aggtaccacgggttcttgtg	GTGTGCACTCACACTCaggtaccacgggttcttgtg
glurp_GF4_short_rv_bc1049	ACACGTGTGCTCTCTC	aggtaccacgggttcttgtg	ACACGTGTGCTCTCTCaggtaccacgggttcttgtg
glurp_GF4_short_rv_bc1050	GATATACGCGAGAGAG	aggtaccacgggttcttgtg	GATATACGCGAGAGAGaggtaccacgggttcttgtg
glurp_GF4_short_rv_bc1051	CGTGTCTAGCGCGCGC	aggtaccacgggttcttgtg	CGTGTCTAGCGCGCGCaggtaccacgggttcttgtg
glurp_GF4_short_rv_bc1052	GTGTGAGATATATATC	aggtaccacgggttcttgtg	GTGTGAGATATATATCaggtaccacgggttcttgtg

## Sheet: csp_bcs
Primer name	PacBio standard Barcode	Annealing sequence to locus	Oligos used for barcoding
csp_utr_fw_bc1001	CACATATCAGAGTGCG	cgtgtaaaaataagtagaaaccacg	CACATATCAGAGTGCGcgtgtaaaaataagtagaaaccacg
csp_utr_fw_bc1002	ACACACAGACTGTGAG	cgtgtaaaaataagtagaaaccacg	ACACACAGACTGTGAGcgtgtaaaaataagtagaaaccacg
csp_utr_fw_bc1003	ACACATCTCGTGAGAG	cgtgtaaaaataagtagaaaccacg	ACACATCTCGTGAGAGcgtgtaaaaataagtagaaaccacg
csp_utr_fw_bc1004	CACGCACACACGCGCG	cgtgtaaaaataagtagaaaccacg	CACGCACACACGCGCGcgtgtaaaaataagtagaaaccacg
csp_utr_fw_bc1005	CACTCGACTCTCGCGT	cgtgtaaaaataagtagaaaccacg	CACTCGACTCTCGCGTcgtgtaaaaataagtagaaaccacg
csp_utr_fw_bc1006	CATATATATCAGCTGT	cgtgtaaaaataagtagaaaccacg	CATATATATCAGCTGTcgtgtaaaaataagtagaaaccacg
csp_utr_fw_bc1007	TCTGTATCTCTATGTG	cgtgtaaaaataagtagaaaccacg	TCTGTATCTCTATGTGcgtgtaaaaataagtagaaaccacg
csp_utr_fw_bc1008	ACAGTCGAGCGCTGCG	cgtgtaaaaataagtagaaaccacg	ACAGTCGAGCGCTGCGcgtgtaaaaataagtagaaaccacg
csp_utr_fw_bc1009	ACACACGCGAGACAGA	cgtgtaaaaataagtagaaaccacg	ACACACGCGAGACAGAcgtgtaaaaataagtagaaaccacg
csp_utr_fw_bc1010	ACGCGCTATCTCAGAG	cgtgtaaaaataagtagaaaccacg	ACGCGCTATCTCAGAGcgtgtaaaaataagtagaaaccacg
csp_utr_fw_bc1011	CTATACGTATATCTAT	cgtgtaaaaataagtagaaaccacg	CTATACGTATATCTATcgtgtaaaaataagtagaaaccacg
csp_utr_fw_bc1012	ACACTAGATCGCGTGT	cgtgtaaaaataagtagaaaccacg	ACACTAGATCGCGTGTcgtgtaaaaataagtagaaaccacg
csp_utr_fw_bc1013	CTCTCGCATACGCGAG	cgtgtaaaaataagtagaaaccacg	CTCTCGCATACGCGAGcgtgtaaaaataagtagaaaccacg
csp_utr_fw_bc1014	CTCACTACGCGCGCGT	cgtgtaaaaataagtagaaaccacg	CTCACTACGCGCGCGTcgtgtaaaaataagtagaaaccacg
csp_utr_fw_bc1015	CGCATGACACGTGTGT	cgtgtaaaaataagtagaaaccacg	CGCATGACACGTGTGTcgtgtaaaaataagtagaaaccacg
csp_utr_fw_bc1016	CATAGAGAGATAGTAT	cgtgtaaaaataagtagaaaccacg	CATAGAGAGATAGTATcgtgtaaaaataagtagaaaccacg
csp_utr_fw_bc1017	CACACGCGCGCTATAT	cgtgtaaaaataagtagaaaccacg	CACACGCGCGCTATATcgtgtaaaaataagtagaaaccacg
csp_utr_fw_bc1018	TCACGTGCTCACTGTG	cgtgtaaaaataagtagaaaccacg	TCACGTGCTCACTGTGcgtgtaaaaataagtagaaaccacg
csp_utr_fw_bc1019	ACACACTCTATCAGAT	cgtgtaaaaataagtagaaaccacg	ACACACTCTATCAGATcgtgtaaaaataagtagaaaccacg
csp_utr_fw_bc1020	CACGACACGACGATGT	cgtgtaaaaataagtagaaaccacg	CACGACACGACGATGTcgtgtaaaaataagtagaaaccacg
csp_utr_rv_bc1031	GATGTCTGAGTGTGTG	gtagtatatatttttataaatattgtacaactc	GATGTCTGAGTGTGTGgtagtatatatttttataaatattgtacaactc
csp_utr_rv_bc1032	GAGACTAGAGATAGTG	gtagtatatatttttataaatattgtacaactc	GAGACTAGAGATAGTGgtagtatatatttttataaatattgtacaactc
csp_utr_rv_bc1033	TCTCGTCGCAGTCTCT	gtagtatatatttttataaatattgtacaactc	TCTCGTCGCAGTCTCTgtagtatatatttttataaatattgtacaactc
csp_utr_rv_bc1035	GCGCGCGCACTCTCTG	gtagtatatatttttataaatattgtacaactc	GCGCGCGCACTCTCTGgtagtatatatttttataaatattgtacaactc
csp_utr_rv_bc1036	GAGACACGTCGCACAC	gtagtatatatttttataaatattgtacaactc	GAGACACGTCGCACACgtagtatatatttttataaatattgtacaactc
csp_utr_rv_bc1037	ACACATATCGCACTAC	gtagtatatatttttataaatattgtacaactc	ACACATATCGCACTACgtagtatatatttttataaatattgtacaactc
csp_utr_rv_bc1038	GTGTGTCTCGATGCGC	gtagtatatatttttataaatattgtacaactc	GTGTGTCTCGATGCGCgtagtatatatttttataaatattgtacaactc
csp_utr_rv_bc1039	CGCACACATAGATACA	gtagtatatatttttataaatattgtacaactc	CGCACACATAGATACAgtagtatatatttttataaatattgtacaactc
csp_utr_rv_bc1040	TGTCATATGAGAGTGT	gtagtatatatttttataaatattgtacaactc	TGTCATATGAGAGTGTgtagtatatatttttataaatattgtacaactc
csp_utr_rv_bc1041	TCTCGCGCGTGCACGC	gtagtatatatttttataaatattgtacaactc	TCTCGCGCGTGCACGCgtagtatatatttttataaatattgtacaactc
csp_utr_rv_bc1042	CTCGCTCGACGAGCGC	gtagtatatatttttataaatattgtacaactc	CTCGCTCGACGAGCGCgtagtatatatttttataaatattgtacaactc
csp_utr_rv_bc1043	TATAGAGCTCTACATA	gtagtatatatttttataaatattgtacaactc	TATAGAGCTCTACATAgtagtatatatttttataaatattgtacaactc
csp_utr_rv_bc1044	GCTGAGACGACGCGCG	gtagtatatatttttataaatattgtacaactc	GCTGAGACGACGCGCGgtagtatatatttttataaatattgtacaactc
csp_utr_rv_bc1045	ACATATCGTACTCTCT	gtagtatatatttttataaatattgtacaactc	ACATATCGTACTCTCTgtagtatatatttttataaatattgtacaactc
csp_utr_rv_bc1047	TGTCATGTGTACACAC	gtagtatatatttttataaatattgtacaactc	TGTCATGTGTACACACgtagtatatatttttataaatattgtacaactc
csp_utr_rv_bc1048	GTGTGCACTCACACTC	gtagtatatatttttataaatattgtacaactc	GTGTGCACTCACACTCgtagtatatatttttataaatattgtacaactc
csp_utr_rv_bc1049	ACACGTGTGCTCTCTC	gtagtatatatttttataaatattgtacaactc	ACACGTGTGCTCTCTCgtagtatatatttttataaatattgtacaactc
csp_utr_rv_bc1050	GATATACGCGAGAGAG	gtagtatatatttttataaatattgtacaactc	GATATACGCGAGAGAGgtagtatatatttttataaatattgtacaactc
csp_utr_rv_bc1051	CGTGTCTAGCGCGCGC	gtagtatatatttttataaatattgtacaactc	CGTGTCTAGCGCGCGCgtagtatatatttttataaatattgtacaactc
csp_utr_rv_bc1052	GTGTGAGATATATATC	gtagtatatatttttataaatattgtacaactc	GTGTGAGATATATATCgtagtatatatttttataaatattgtacaactc
